# Supplementary material for: Nuclear ERK1/2 signaling potentiation enhances neuroprotection and cognition via Importinα1/KPNA2
Source: EMBO Mol Med. 2023 Oct 4;15(11):e15984. doi: 10.15252/emmm.202215984 (PMC10630888; doi:10.15252/emmm.202215984)
Supplement: Supplementary file 5 — Source Data for Figure 1 [file EMMM-15-e15984-s004.zip]

Archive with 2 entries (2 files):
- emmm202215984-sup-0004-Figure_1_part_1.zip
- emmm202215984-sup-0005-Figure_1_part 2_panel_d.zip
