# Supplementary material for: Nuclear ERK1/2 signaling potentiation enhances neuroprotection and cognition via Importinα1/KPNA2
Source: EMBO Mol Med. 2023 Oct 4;15(11):e15984. doi: 10.15252/emmm.202215984 (PMC10630888; doi:10.15252/emmm.202215984)
Supplement: Supplementary file 6 — Source Data for Figure 2 [file EMMM-15-e15984-s001.zip]

Archive with 17 entries (16 files):
- Figure 2/
- Figure 2/Data_fig_2.xlsx
- __MACOSX/Figure 2/._Data_fig_2.xlsx
- Figure 2/.DS_Store
- __MACOSX/Figure 2/._.DS_Store
- Figure 2/FIG_2_-_panel_g.zip
- __MACOSX/Figure 2/._FIG_2_-_panel_g.zip
- Figure 2/FIG_2_-_panel_f.zip
- __MACOSX/Figure 2/._FIG_2_-_panel_f.zip
- Figure 2/FIG_2_-_panel_d.zip
- __MACOSX/Figure 2/._FIG_2_-_panel_d.zip
- Figure 2/FIG_2_-_panel_e.zip
- __MACOSX/Figure 2/._FIG_2_-_panel_e.zip
- Figure 2/FIG_2_-_panel_b.zip
- __MACOSX/Figure 2/._FIG_2_-_panel_b.zip
- Figure 2/FIG_2_-_panel_c.zip
- __MACOSX/Figure 2/._FIG_2_-_panel_c.zip
