# Supplementary material for: Nuclear ERK1/2 signaling potentiation enhances neuroprotection and cognition via Importinα1/KPNA2
Source: EMBO Mol Med. 2023 Oct 4;15(11):e15984. doi: 10.15252/emmm.202215984 (PMC10630888; doi:10.15252/emmm.202215984)
Supplement: Supplementary file 6 — Source Data for Figure 2 [file EMMM-15-e15984-s001.zip › Figure 2/Data_fig_2.xlsx]

## Sheet: panel a
RB5 100uM	RB5 50uM	RB5 20uM	RB5 10uM	RB5 5uM	RB5 2uM	RB5 1uM	RB5 0.5uM
4.80496	6.64286	6.84848	3.63636	2.2963	1.20482	1.07317	0.373333
3.15603	4.92857	3.90909	3.16116	2.2037	1.92771	0.292683	0.177778
1.91489	4.07143	5.27273	4.7624	1.88889	1.50602	1.21951	0.355556
3.28014	5.78571	4.63636	4.71074	1.5	0.60241	1.04878	0.462222
1.91489	2.73469	2.9697	3.89189	1.16667	2.40964	2.17687	1.35417
3.10284	3.67347	3.72727	6.81081	1.43779	1.50602	0.816327	1.52778
2.74823	4.04082	3.42424	5.18919	2.11982	2.09091	0.897959	0.625
3.61702	4.32653	5.15152	6.16216	1.16129	1.09091	0.721088	0.729167
2.74823		3.21101	6.1982	0.866359	1.13636	0.489796	0.416667
4.37975		4.09404		1.12442	0.454545
3.29114
6.43038

## Sheet: panel b
CTR	RB5	FBS
503323	541560	681945
364333	526839	416922
241127	535111	646990
366322	532241	614270
230751	593422	637215
200059	729801	948013
399909	725999
336302	438326

## Sheet: panel c
CTR	RB5	FBS
33839.7	170374	285699
58129.4	112373	452652
31363.6	148418	356638
98990.3	175292	382394
75140.7	210762	684155
74377.9	145505	449074
77194.6	173443
63320.7	241985
77583.9	297364

## Sheet: panel d
SCR VEH	SCR GLU	RB5 VEH	RB5 GLU
17.1772	37.4092	17.5522	50.1761
18.9104	30.3318	19.0258	45.9278
26.2698	29.2819	23.0763	44.8347
22.4012	31.5179	15.7541	50.7385
17.0053	24.055	14.0674	42.3092
14.3604	34.6796	17.8022	49.6238
17.6663	30.5838	16.3066	42.8418
18.2012	25.4663	16.0515	47.7657
14.4162	33.2272	22.2951	42.5909
23.0588	36.7035	18.6487	54.0864
24.6197	33.6635	14.4313	44.3509
21.8501	33.1956	11.606	52.7079
21.942	38.0383	24.297	60.4851
		18.2916	58.4462
		19.044	48.1847
		14.3988	49.2202
		21.9861	57.2399
		14.7392	53.3373
			62.3978

## Sheet: panel e
SCR VEH	SCR GLU	RB5 VEH	RB5 GLU
11.3279	26.8562	18.1241	12.0526
13.0941	29.1865	17.7385	14.571
9.46816	24.4192	16.8553	10.2402
11.582	22.7525	14.4173	9.54388
11.0202	21.5138	14.7976	15.5782
10.8584	19.8717	16.1024	12.6217
14.5134	20.1815	14.3475	14.7339
12.334	26.243	13.7412	17.3997
13.9011	21.8728	14.9907	19.6901
	18.2705	12.2371	16.4767
	25.4456	13.4483	13.6077
	28.8747	9.58954	18.674
		9.67075	17.138
		8.79796	11.1928

## Sheet: panel f
ERK1+/+ VEH	ERK1+/+ GLU	ERK1-/- VEH	ERK1-/- GLU
26.87	47.63	37.34	61.81
10.09	35.22	10.75	68.99
28.8	56.89	36.71	51.01
23.49	30.08	37.5	43.85
23.14	54.62	15.72	67.35
24.33	46.63	24.69	57.23
12.67	42.13	36.49	58.62
17.22	53.6	21.91	59.99
21.3	39.83	21.29	65.42
18.78	57.49	10.93	70.66
23.54	55.1	34.63	72.56
		16.97

## Sheet: panel g
ERK1+/+ VEH	ERK1+/+ GLU	ERK1-/- VEH	ERK1-/- GLU
12.8114	18.0302	10.2712	18.0995
15.5358	23.4627	11.7094	13.9534
13.4696	19.2927	14.2133	13.6611
12.9791	26.1332	13.1749	20.8933
7.28126	20.9223	9.66832	11.1182
13.5681	16.7125	8.33632	15.0598
7.11133	20.0103	13.853	15.0942
12.9884	17.269	16.5303	18.8928
12.3033	17.3587	17.9082
8.55793	20.1214
12.8619	23.4982
10.0993	24.3912
11.3727	21.3666
14.2083	18.4684
	27.4945
