# Supplementary material for: Nuclear ERK1/2 signaling potentiation enhances neuroprotection and cognition via Importinα1/KPNA2
Source: EMBO Mol Med. 2023 Oct 4;15(11):e15984. doi: 10.15252/emmm.202215984 (PMC10630888; doi:10.15252/emmm.202215984)
Supplement: Supplementary file 7 — Source Data for Figure 3 [file EMMM-15-e15984-s003.zip]

Archive with 29 entries (28 files):
- Figure 3/
- Figure 3/Data_fig_3.xlsx
- __MACOSX/Figure 3/._Data_fig_3.xlsx
- Figure 3/.DS_Store
- __MACOSX/Figure 3/._.DS_Store
- Figure 3/FIG_3_-_panel_i.zip
- __MACOSX/Figure 3/._FIG_3_-_panel_i.zip
- Figure 3/FIG_3_-_panel_h.zip
- __MACOSX/Figure 3/._FIG_3_-_panel_h.zip
- Figure 3/FIG_3_-_panel_j.zip
- __MACOSX/Figure 3/._FIG_3_-_panel_j.zip
- Figure 3/FIG_3_-_panel_k.zip
- __MACOSX/Figure 3/._FIG_3_-_panel_k.zip
- Figure 3/FIG_3_-_panel_o.zip
- __MACOSX/Figure 3/._FIG_3_-_panel_o.zip
- Figure 3/FIG_3_-_panel_n.zip
- __MACOSX/Figure 3/._FIG_3_-_panel_n.zip
- Figure 3/FIG_3_-_panel_l.zip
- __MACOSX/Figure 3/._FIG_3_-_panel_l.zip
- Figure 3/FIG_3_-_panel_m.zip
- __MACOSX/Figure 3/._FIG_3_-_panel_m.zip
- Figure 3/FIG_3_-_panel_f.zip
- __MACOSX/Figure 3/._FIG_3_-_panel_f.zip
- Figure 3/FIG_3_-_panel_g.zip
- __MACOSX/Figure 3/._FIG_3_-_panel_g.zip
- Figure 3/FIG_3_-_panel_e.zip
- __MACOSX/Figure 3/._FIG_3_-_panel_e.zip
- Figure 3/FIG_3_-_panel_d.zip
- __MACOSX/Figure 3/._FIG_3_-_panel_d.zip
