# Supplementary material for: Nuclear ERK1/2 signaling potentiation enhances neuroprotection and cognition via Importinα1/KPNA2
Source: EMBO Mol Med. 2023 Oct 4;15(11):e15984. doi: 10.15252/emmm.202215984 (PMC10630888; doi:10.15252/emmm.202215984)
Supplement: Supplementary file 7 — Source Data for Figure 3 [file EMMM-15-e15984-s003.zip › Figure 3/Data_fig_3.xlsx]

## Sheet: panel a
SCR	RB5 1h	RB5 3h	RB5 6h	RB5 12h	RB5 24h
87.6183	136.992	140.957	120.747	113.072	95.9325
104.63	152.213	160.015	185.214	128.379	116.91
90.8161	161.294	167.562	181.504	118.445	132.387
110.13	177.923	178.946	143.259	111.665	127.526
106.805	155.794	126.162	161.337	94.3975	121.003

## Sheet: panel b
SCR 1h	RB5 1h	RB5 3h	RB5 6h	rB5 12h
12.8512	92.2252	119.5	57.0702	12.9609
6.43373	89.7022	39.8058	47.9263	8.43882
8.14	75.321	101.408	56.5714	16.5056
	38.8889	83.7545	68.7679	9.46502
	66.5288	96.934	72.8353	6.55814

## Sheet: panel c 
SCR	RB5 20mg/kg	RB5 10mg/kg	RB5 5mg/kg	RB5 2.5mg/kg	RB5 1mg/kg
92.19	263.688	225.845	216.989	137.681	92.19
73.2689	181.965	278.18	161.433	57.1659	95.0081
119.968	210.95	236.715	95.0081	103.462	116.747
78.5024	207.729	210.548	90.9823	142.512	97.0209
136.071	188.003	200.886	97.0209	101.852	113.124

## Sheet: panel d
SCR	RB5
647.619	971.429
733.333	1204.76
361.905	1090.48
647.619	490.476
380.952	1419.05
833.333	1223.81
738.095	704.762
761.905	1147.62
614.286	1076.19
338.095	1133.33
700	1228.57
895.238	695.238
657.143	1157.14
423.81	1238.1
619.048	876.19

## Sheet: panel e
SCR	RB5
461.905	728.571
338.095	490.476
209.524	838.095
466.667	328.571
466.667	904.762
700	1233.33
519.048	671.429
614.286	947.619
328.571	433.333
409.524	542.857
680.952	395.238
885.714	690.476
485.714	838.095
509.524	642.857
319.048	1019.05
571.429

## Sheet: panel f
SCR	RB5
714.783	879.685
621.626	938.217
796.845	693.761
567.879	860.462
487.844	949.329
503.399	718.933
440.127	623.186
575.543	801.951
623.75	804.441
716.973	597.61
673.494	791.567
662.259	897.296
547.934	1042.16
413.368	983.362
435.169
583.083

## Sheet: panel g
SCR	RB5
166.667	1147.62
219.048	700
309.524	838.095
280.952	761.905
295.238	809.524
195.238	871.429
133.333	766.667
323.81	980.952
423.81	828.571
452.381	933.333
228.571	1047.62
433.333	938.095
633.333	852.381
371.429	1080.95
452.381	852.381
404.762

## Sheet: panel h
SCR	RB5
604.762	857.143
380.952	814.286
404.762	852.381
590.476	738.095
552.381	761.905
490.476	961.905
290.476	728.571
461.905	771.429
395.238	809.524
423.81	757.143
380.952	976.19
419.048	723.81
352.381	809.524
438.095	795.238
376.19	914.286
380.952

## Sheet: panel i
SCR	RB5
328.571	464.286
342.857	371.429
257.143	428.571
442.857	392.857
264.286	285.714
542.857	500
442.857	385.714
385.714	335.714
492.857	385.714
471.429	421.429
371.429	400
478.571	314.286
371.429	271.429
335.714	421.429
407.143	307.143

## Sheet: panel j
SCR	RB5
780.952	490.476
561.905	742.857
657.143	552.381
652.381	633.333
738.095	552.381
561.905	638.095
604.762	547.619
690.476	523.81
419.048	680.952
495.238	528.571
514.286	533.333
895.238	561.905
652.381	680.952
457.143	538.095
633.333
452.381

[truncated: 5 more sheets: panel k, panel l, panel m, panel n, panel o]
