# Supplementary material for: Nuclear ERK1/2 signaling potentiation enhances neuroprotection and cognition via Importinα1/KPNA2
Source: EMBO Mol Med. 2023 Oct 4;15(11):e15984. doi: 10.15252/emmm.202215984 (PMC10630888; doi:10.15252/emmm.202215984)
Supplement: Supplementary file 8 — Source Data for Figure 4 [file EMMM-15-e15984-s002.zip]

Archive with 21 entries (20 files):
- Figure 4/
- Figure 4/.DS_Store
- __MACOSX/Figure 4/._.DS_Store
- Figure 4/Data_fig_4.xlsx
- __MACOSX/Figure 4/._Data_fig_4.xlsx
- Figure 4/FIG_4_-_panel_h_.zip
- __MACOSX/Figure 4/._FIG_4_-_panel_h_.zip
- Figure 4/FIG_4_-_panel_d.zip
- __MACOSX/Figure 4/._FIG_4_-_panel_d.zip
- Figure 4/FIG_4_-_panel_e.zip
- __MACOSX/Figure 4/._FIG_4_-_panel_e.zip
- Figure 4/FIG_4_-_panel_g.zip
- __MACOSX/Figure 4/._FIG_4_-_panel_g.zip
- Figure 4/FIG_4_-_panel_f.zip
- __MACOSX/Figure 4/._FIG_4_-_panel_f.zip
- Figure 4/FIG_4_-_panel_b.zip
- __MACOSX/Figure 4/._FIG_4_-_panel_b.zip
- Figure 4/FIG_4_-_panel_c.zip
- __MACOSX/Figure 4/._FIG_4_-_panel_c.zip
- Figure 4/FIG_4_-_panel_a.zip
- __MACOSX/Figure 4/._FIG_4_-_panel_a.zip
