# Supplementary material for: Nuclear ERK1/2 signaling potentiation enhances neuroprotection and cognition via Importinα1/KPNA2
Source: EMBO Mol Med. 2023 Oct 4;15(11):e15984. doi: 10.15252/emmm.202215984 (PMC10630888; doi:10.15252/emmm.202215984)
Supplement: Supplementary file 8 — Source Data for Figure 4 [file EMMM-15-e15984-s002.zip › Figure 4/Data_fig_4.xlsx]

## Sheet: panel a 
IPO7 ERK1	IPO7 ERK2		KPNB1 ERK1	KPNB1 ERK2		RanBP5 ERK1	RanBP5 ERK2
6.51076	6.73442		0.904577	0.791386		0.01923	2.08638
1.5365	5.50046		-0.01852	0.005415		0.008261	0.463357
6.45503	4.06048		-0.00913	-0.05778		-0.00291	1.68402
2.66187	2.19063		0.36447	0.409885		3.33993	1.54674
0.990713	2.58106		0.445666	0.251953		1.11315	3.18993
2.19063	0.824497			0.842492		1.12642	2.03078

## Sheet: panel b
KPNA2 ERK1	KPNA2 ERK2		KPNA7 ERK1	KPNA7 ERK2
2.34137	1.6596		4.56242	1.20634
4.04486	1.33211		4.61337	1.11157
8.76217	-0.343374		6.93675	1.79695
4.77392	0.254364		5.38557	1.3358
7.51301	4.04433		1.58444	1.54598
8.88585	1.01723		1.59044	0.776266
9.51153	2.39691
3.23108	0.705143
6.54138

## Sheet: panel c
KPNA3 ERK1	KPNA3 ERK2		KPNA4 ERK1	KPNA4 ERK2
-0.04372	0.752133		0.012861	3.69507
1.75007	1.39964		0.545817	0.348003
2.07385	1.03817		0.400263	0.346265
0.248551	0.386351		1.48656	0.923235
0.355496	0.692		1.72779	0.932461
			0.71428	2.73809

## Sheet: panel d
KPNA1 ERK1	KPNA1 ERK2		KPNA5 ERK1	KPNA5 ERK2		KPNA6 ERK1	KPNA6 ERK2
0.310962	0.855092		4.48292	-0.527908		0.0717862	0.293022
0.0411496	0.221065		1.86112	2.27173		0.072241	0.0985421
1.31019	1.01271		8.9609	7.63388		0.0781752	0.421356
0.683039	1.256		9.06242	6.18114		-0.148646	0.13353
1.09513	1.19128		2.39213	6.15317		-0.0284889	0.00764618
1.35633	1.19128		-0.19185	0.911163		0.0973958	0.0938531
			6.47517	7.04246
			5.29403	7.85515
			6.33371	5.36463

## Sheet: panel e
KPNA2 ERK1 SCR	KPNA2 ERK1 RB5	KPNA2 ERK2 SCR	KPNA2 ERK2 RB5		KPNA5 ERK1 SCR	KPNA5 ERK1 RB5	KPNA5 ERK2 SCR	KPNA5 ERK2 RB5
4.81864	-0.517906	0.340501	1.4153		4.05133	3.16708	3.59657	2.97858
3.35688	-0.185086	-0.147082	1.69617		5.00133	2.80814	2.71517	3.49516
4.41975	-0.274636	0.272485	3.0509		2.39505	3.88391	3.46212	2.30273
4.1099	1.09279	0.626356	3.52145		2.31243	1.97986	2.8062	1.0936
3.03324	0.381208	1.09128	4.68657		1.65853	2.09605	1.46147	1.52983
3.14831	1.04323	0.712229	1.96766			2.26049	1.85667	1.44135

## Sheet: panel f
CTR	siRNA KPNA2		CTR	siRNA IPO7
2154914	1.08277e+06		817665	678728
1.55005e+06	982202		944753	651709
1.81089e+06	1026275		1170602	631382

## Sheet: panel g
CTR SCR	CTR RB5	siRNA KPNA2 SCR	siRNA KPNA2 RB5	siRNA IPO7 SCR	siRNA IPO7 RB5
0.753785	8.66775	5.13019	0.570836	1.18348	3.86061
0.649093	9.67364	3.74806	4.09318	3.06306	0.811978
0.155763	9.99565	2.25229	1.2046	1.58992	3.38542
0.694444	16.6424	0.882353	0.815217	0.413223	3.65639
0.314465	17.5045	5.15326	1.01185	0.658151	3.22129

## Sheet: panel h
CTR SCR	CTR RB5	siRNA KPNA2 SCR	siRNA KPNA2 RB5	siRNA IPO7 SCR	siRNA IPO7 RB5
182994	382195	1.05281e+06	857487	320585	410283
214013	346380	767074	838320	433745	320585
143283	223534	751669	856048	397289	410283
198557	252962	775822	876164	276738	499554
214487	264637	762341
		668325
