# Supplementary material for: Nuclear ERK1/2 signaling potentiation enhances neuroprotection and cognition via Importinα1/KPNA2
Source: EMBO Mol Med. 2023 Oct 4;15(11):e15984. doi: 10.15252/emmm.202215984 (PMC10630888; doi:10.15252/emmm.202215984)
Supplement: Supplementary file 9 — Source Data for Figure 5 [file EMMM-15-e15984-s010.zip]

Archive with 23 entries (22 files):
- Figure 5/
- Figure 5/FIG_5_-_panel_c.zip
- __MACOSX/Figure 5/._FIG_5_-_panel_c.zip
- Figure 5/FIG_5_-_panel_b.zip
- __MACOSX/Figure 5/._FIG_5_-_panel_b.zip
- Figure 5/Data_fig_5.xlsx
- __MACOSX/Figure 5/._Data_fig_5.xlsx
- Figure 5/FIG_5_-_panel_d_.zip
- __MACOSX/Figure 5/._FIG_5_-_panel_d_.zip
- Figure 5/FIG_5_-_panel_a.zip
- __MACOSX/Figure 5/._FIG_5_-_panel_a.zip
- Figure 5/FIG_5_-_panel_g.zip
- __MACOSX/Figure 5/._FIG_5_-_panel_g.zip
- Figure 5/FIG_5_-_panel_j.zip
- __MACOSX/Figure 5/._FIG_5_-_panel_j.zip
- Figure 5/FIG_5_-_panel_k.zip
- __MACOSX/Figure 5/._FIG_5_-_panel_k.zip
- Figure 5/FIG_5_-_panel_i.zip
- __MACOSX/Figure 5/._FIG_5_-_panel_i.zip
- Figure 5/FIG_5_-_panel_h.zip
- __MACOSX/Figure 5/._FIG_5_-_panel_h.zip
- Figure 5/FIG_5_-_panel_l.zip
- __MACOSX/Figure 5/._FIG_5_-_panel_l.zip
