# Supplementary material for: Nuclear ERK1/2 signaling potentiation enhances neuroprotection and cognition via Importinα1/KPNA2
Source: EMBO Mol Med. 2023 Oct 4;15(11):e15984. doi: 10.15252/emmm.202215984 (PMC10630888; doi:10.15252/emmm.202215984)
Supplement: Supplementary file 9 — Source Data for Figure 5 [file EMMM-15-e15984-s010.zip › Figure 5/Data_fig_5.xlsx]

## Sheet: panel a
SCR SAL	SCR 3-NP	RB5 SAL	RB5 3-NP
107.72	179.533	89.7666	107.72
107.72	215.44	81.606	134.65
89.7666	179.533	71.8133	179.533
104.728	179.533	143.627	179.533
89.7666	403.95	134.65	163.212
87.8049	136.585	29.2683	136.585
165.854	370.732	43.3604	117.073
87.8049	360.976	29.2683	87.8049
58.5366	175.61	60.9756	8.8692
			39.0244

## Sheet: panel b
SCR SAL	SCR 3-NP	RB5 SAL	RB5 3-NP
2.52835	2.57622	2.83945	1.17992
2.13754	3.39265	2.24037	0.724638
3.79241	2.94647	0.203252	2.43939
1.11268	4.81245	1.7765	1.89155
1.11142	3.35847	2.73106	0.63652
3.12137	4.92375	2.41395	2.61129
2.76742	4.75557	2.17778	1.16667
	3.29314
	5.14555

## Sheet: panel c
WT SCR	WT RB5	HdhQ111/+ SCR	HdhQ111/+ RB5
2.65629	1.05466	2.64269	2.0154
0.966343	1.79572	4.74731	1.54681
2.11783	1.19209	3.93922	0.504083
1.73949	0.734935	4.65294	1.33157
1.61203	0.423759	2.92038	1.4192

## Sheet: panel d
WT SCR	WT RB5	HdhQ111/+ SCR	HdhQ111/+ RB5
293.1	470.92	365.73	510.978
326.24	371.49	261.97	613
305.72	542.1	291.08	540.374
379.85	453.63	298.86	579.569
316.73	361.4	320.77	517.606
200.19	405.17	304.56	519.5
411.58	381.6	323.57	515.6
	416.7	239.9	485.6
		199.75	573.909

## Sheet: panel e
CTR SCR	CTR RB5	HD SCR	HD RB5
32.058	32.3403	13.8772	36.3889
11.7647	42.5	13.8206	24.1289
30.9464	40	19.1177	36.2319
27.0857	34.7652	10.4719	31.1704
29.975	35.2993	16.7524	41.2043
25.905			24.6269

## Sheet: panel f
CTR SCR	CTR RB5	HD SCR	HD RB5
35.9998	40.5874	25.5051	50.2062
43.9702	43.5065	21.365	59.3301
30.7264	59.0476	19.0812	53.5036
43.4255	55.7538	30.5121	55.8187
37.7054	63.8384	17.8082	47.3002
33.2121	58.6194	22.9167	65.1771

## Sheet: panel g
SAL	SCR	RB5
3191.62	2061.97	2139.82
2518.39	2145.48	2203.06
3044.95	2860.31	3349.83
2355.39	2379.39	3862.19
2883.18	2981.89	2316.4
4422.57	1759.51	3288.79
3184.45	2680.51	3386.28
4731.99	1565.73	3818.38
	2329.89	2495.7
	3158.95	4195.82
	2812.54	2081.4
	1649.49	2629.68
	1269.82	4880.04
	1484.71

## Sheet: panel h
SCR	RB5
10.9099	29.614
24.9508	13.0618
17.2396	19.582
28.2618	19.4193
19.3865	16.215
20.8039	16.8899
23.5468	24.4755
25.0514	15.9941
26.2069	14.3542
30.6186	22.1236
38.1417	12.1639
19.2507	12.097
38.8321	11.2152
32.5877	20.664
48.3738

## Sheet: panel i
SAL	SCR	RB5
97.619	379.762	633.333
186.905	414.683	362.302
185.119	402.778	348.413
255.952	401.984	268.452
74.2063	158.333	448.016
152.381	274.206	342.46
138.889	405.357	421.429
104.365	281.548	320.238
	169.048	468.254
	186.905	523.81
	183.333	295.238
	421.429	784.921
	307.143	378.571
	499.603	564.683
	203.175

## Sheet: panel j
WT SCR	WT RB5	Tg2576 SCR	Tg2576 RB5
9.14	8.46	1.91	9.08
8.75	10.53	3.92	13.47
7.35	9.48	3.63	9.49
6.31	11.97	2.6	10.2
4.88	13.27	2.55	10.95
9.19	10.48	2.96	9.29
	8.7		11.78
			12.58

[truncated: 2 more sheets: panel k, panel l]
