# Supplementary material for: Nuclear ERK1/2 signaling potentiation enhances neuroprotection and cognition via Importinα1/KPNA2
Source: EMBO Mol Med. 2023 Oct 4;15(11):e15984. doi: 10.15252/emmm.202215984 (PMC10630888; doi:10.15252/emmm.202215984)
Supplement: Supplementary file 10 — Source Data for Figure 6 [file EMMM-15-e15984-s008.zip]

Archive with 3 entries (2 files):
- Figure 6/
- Figure 6/Data_fig_6.xlsx
- __MACOSX/Figure 6/._Data_fig_6.xlsx
