# Supplementary material for: Nuclear ERK1/2 signaling potentiation enhances neuroprotection and cognition via Importinα1/KPNA2
Source: EMBO Mol Med. 2023 Oct 4;15(11):e15984. doi: 10.15252/emmm.202215984 (PMC10630888; doi:10.15252/emmm.202215984)
Supplement: Supplementary file 10 — Source Data for Figure 6 [file EMMM-15-e15984-s008.zip › Figure 6/Data_fig_6.xlsx]

## Sheet: panel a
	Minute-average EPSC amplitude normalized to first minute of recording										Average EPSC amplitude over last 5 min of recording, normalized to first minute
		RB5				Scr						RB5				Scr
	Time (min)	Mean	SEM	n cells	n animals	Mean	SEM	n cells	n animals			Mean	SEM	n cells	n animals	Mean	SEM	n cells	n animals
	1	1	0	12	4	1	0	8	4			1.92837	0.246758	12	4	0.938872	0.141972	8	4
	2	1.04383	0.103195			0.874575	0.0578729
	3	1.127	0.159277			0.944441	0.116063
	4	1.13436	0.145454			0.848349	0.0607876
	5	1.16025	0.180962			0.957988	0.101304
	6	1.10109	0.177598			0.932567	0.114012
	7	1.17863	0.170043			0.960633	0.0961066
	8	1.24099	0.158734			0.965994	0.115952
	9	1.35491	0.174586			0.948134	0.106731
	10	1.23074	0.199211			0.903438	0.0947709
	11	1.3086	0.182417			0.921786	0.0861882
	12	1.35146	0.208244			0.932169	0.0992051
	13	1.43795	0.208799			0.968379	0.11338
	14	1.57158	0.218699			1.02284	0.0888261
	15	1.48265	0.204503			0.905614	0.104995
	16	1.48251	0.224829			1.03947	0.120203
	17	1.50969	0.239748			0.983913	0.107404
	18	1.52104	0.217232			0.981052	0.136299
	19	1.51985	0.22477			1.06368	0.108433
	20	1.66236	0.199416			1.02863	0.172905
	21	1.5804	0.19993			1.02581	0.177007
	22	1.7271	0.253039			1.0387	0.165918
	23	1.61115	0.198219			1.01817	0.184178
	24	1.58463	0.173054			1.06364	0.204859
	25	1.74558	0.238169			1.04382	0.176368
	26	1.72406	0.239641			1.002	0.145491
	27	1.68826	0.248121			1.06081	0.15756
	28	1.75097	0.241757			1.09399	0.165917
	29	1.72285	0.245915			1.12524	0.17804
	30	1.78474	0.257321			0.968879	0.159295
	31	1.90891	0.244407			0.918392	0.140391
	32	1.86724	0.218267			1.13373	0.168545
	33	1.87079	0.257829			1.0626	0.160342
	34	1.99332	0.24652			1.03555	0.152527
	35	2.14523	0.239772			0.848064	0.143792

## Sheet: panel b
		RB5				Scr						RB5				Scr
	Time (min)	Mean	SEM	n cells	n animals	Mean	SEM	n cells	n animals			Mean	SEM	n cells	n animals	Mean	SEM	n cells	n animals
	1	110.842	3.7965	7	7	98.5791	7.07282	5	5			102.615	5.14387	7	7	76.7653	2.95053	5	5
	2	106.595	4.52323			96.4401	5.35432
	3	102.324	6.38943			95.2558	5.96682
	4	104.791	3.11463			97.1781	3.08289
	5	107.739	4.15658			94.2731	2.35058
	6	103.987	3.91907			96.2488	5.203
	7	95.1911	2.47729			101.176	4.54119
	8	99.908	2.62164			104.471	3.26581
	9	99.3406	2.19788			101.592	2.45979
	10	99.9525	3.29748			96.4723	4.06667
	12	124.022	22.5739			102.835	10.6365
	13	121.649	21.6744			95.8694	5.28987
	14	125.989	18.1847			87.5632	4.68136
	15	114.151	17.7597			88.6253	4.35531
	16	115.808	17.3499			83.1327	6.68368
	17	110.996	15.0296			78.7083	4.10455
	18	102.866	8.48903			75.8482	5.17588
	19	104.162	8.70399			77.1943	3.97027
	20	96.9677	7.34243			77.1844	3.99453
	21	96.047	5.09127			79.7977	3.29273
	22	99.0442	7.89144			78.1001	2.96918
	23	97.4541	3.05849			76.4231	3.89817
	24	99.3045	5.32687			74.1018	3.80641
	25	102.311	5.95629			76.8303	1.41698
	26	105.936	4.13992			74.8747	3.76301
	27	99.6768	6.73834			74.2111	5.79091
	28	100.312	6.40266			75.6383	4.08924
	29	98.5027	4.5737			79.833	3.82867
	30	97.3218	4.2482			77.1707	5.92587
	31	103.221	5.43541			74.1021	4.55592
	32	101.597	5.26399			80.1988	6.52812
	33	101.149	7.02508			74.7114	5.85939
	34	102.29	5.68372			75.6011	5.92879
	35	105.666	5.93569			72.7048	4.02076
	36	105.15	3.54014			79.6872	4.75109
	37	103.338	6.23989			81.6961	2.59491
	38	103.577	6.37698			75.7624	3.10684
	39	104.905	6.53747			78.5571	1.88306
	40	99.6178	4.05804			70.1841	9.72929
	41	101.333	6.97629			76.6925	4.94604
	42	100.146	6.20755			78.6228	3.62421
	43	101.757	8.64965			76.7803	7.81778
	44	95.8223	5.72067			73.4132	7.52665
	45	96.9542	4.40871			74.4961	7.73313
	46	96.72	4.30569			78.2135	4.88861

## Sheet: panel c
	SCR						RB5
	24 h	48 h	72 h	120 h	168 h		24 h	48 h	72 h	120 h	168 h
	0.072483	-0.02069	0.108	0.051	0.123		0.312633	0.283333	0.36	0.202	0.329
	0.396154	-0.169451	0.075	0.064	-0.045		0.504231	0.377088	0.411	0.196	0.002
	0.407059	-0.01	0.13	0.023	0.036		0.450396	0.244019	0.364	0.377	-0.005
	0.461988	-0.25	0.092	0.131	0.137		0.733914	0.144695	0.161	0.144	0.085
	0.188406	-0.167235	0.079	0.195	0.049		0.350719	0.277955	0.301	0.176	0.097
	0.337748	-0.168919	0.073	0.362	-0.074		0.501977	0.34357	0.327	0.422	0.099
	0.218796	0.381215	0.053	-0.007	0.002		0.466649	0.585122	0.423	0.514	0.004
	0.479537	0.174632		0.002	0.14		0.502976	0.066974	0.441	0.071	0.071
	0.311828	-0.205961		0.003	0.074		0.302209	0.479081	0.411	0.4	0.061
	0.472441	-0.270385		0.006	-0.01		0.273457	0.336842		0.403	-0.004
	0.323906	0.073036					0.710616	0.455652		0.259
	0.032967	-0.216663					0.554447	0.315253		0.256
	0.153086	0.406045					0.389665	0.125726		0.289
	0.17757	0.396694					0.512046	0.353788		0.331
		0.329545						0.597381		0.44
		-0.13242						0.660079
		0.374517						0.330961
		0.077381						0.175627
								0.404624
								0.36646
								-0.18663
								0.439331

## Sheet: panel d
		SCR						RB5
	PreUS	0	0	0	0	0	0	0	0	0	0	0
	PostUS	16.7	50	16.7	50	33.3	0	83.3	66.7	66.7	83.3	66.7
	STM	33.3	41.7	16.7	33.3	25	8.3	91.7	50	66.7	58.3	75
	LTM	33.3	58.3	16.7	16.7	33.3	33.3	83.3	50	50	33.3	58.3

## Sheet: panel e
WT SCR	WT RB5	Tg2567 SCR	Tg2567 RB5
96.67	94.33	28.67	63.67
87.67	78	36	67
96.33	88.33	36.67	57.33
88.67	70.33	25.33	84
64	88.33	43.67	76.33
57.67	78.33	29.67	95.67
82.67	85	28	82.67
	93.33		56.33

## Sheet: panel f top
	WT SCR
	training										treatment
	day 1	day 2	day 3	day 4	day 5	day 6	day 7	day 8	day 9	day 10	day 1	day 2	day 3	day 4	day 5	day 6	day 7	day 8	day 9
	6	6	6	10	8	12	18	49	32	61	96	97	90	80	114	90	131	106	80
	8	4	10	12	14	13	39	81	64	70	94	109	109	113	128	128	131	113	133
	15	9	11	13	26	50	77	72	77	78	125	140	135	119	104	122	120	119	96
	10	3	3	5	7	27	38	44	34	59	31	59	78	86	94	115	125	116	113
	10	3	3	11	13	35	37	67	42	54	46	39	51	64	58	69	51	51	74
	8	4	10	14	19	51	65	56	68	87	58	93	104	100	102	88	112	120	106
	14	10	9	6	11	36	37	60	95	86	64	62	62	65	85	108	80	92	97
	7	7	5	6	3	10	45	53	46	42	35	39	45	55	67	55	60	74	65
	WT RB5
	training										treatment
	day 1	day 2	day 3	day 4	day 5	day 6	day 7	day 8	day 9	day 10	day 1	day 2	day 3	day 4	day 5	day 6	day 7	day 8	day 9
	10	5	3	5	11	38	48	57	63	83	109	124	150	153	146	150	160	145	142
	13	2	10	10	10	36	32	73	53	75	126	142	143	170	172	165	163	167	160
	9	2	9	12	13	40	47	60	70	73	68	100	120	159	185	166	174	176	173
	3	2	8	7	11	24	69	63	69	78	132	159	137	132	112	125	114	132	107
	5	8	18	15	19	34	70	50	57	63	142	174	152	172	161	174	162	172	173
	3	9	6	3	15	35	37	51	58	75	78	95	101	84	123	121	102	114	131
	10	7	11	10	17	26	46	63	65	81	138	128	129	121	91	110	111	126	120
	zQ175 SCR
	training										treatment
	day 1	day 2	day 3	day 4	day 5	day 6	day 7	day 8	day 9	day 10	day 1	day 2	day 3	day 4	day 5	day 6	day 7	day 8	day 9
	2	1	4	4	3	6	9	8	6	5	9	13	8	13	10	15	16	10	13
	3	1	2	4	7	9	6	8	9	7	7	12	10	17	15	13	10	12	11
	21	15	10	9	3	10	7	10	10	5	7	10	11	9	10	19	13	18	10
	15	13	12	14	7	17	14	12	8	9	11	12	10	12	13	17	12	13	14
	5	7	9	10	11	17	21	15	16	16	16	15	12	13	11	15	13	15	16
	8	9	3	10	8	7	6	14	9	11	11	13	8	7	12	13	11	16	12
	9	4	8	13	9	11	14	18	15	15	15	16	16	17	12	10	13	11	10
	10	3	5	11	6	6	6	9	6	6	10	11	13	10	15	12	16	13	12
	zQ175 RB5
	training										treatment
	day 1	day 2	day 3	day 4	day 5	day 6	day 7	day 8	day 9	day 10	day 1	day 2	day 3	day 4	day 5	day 6	day 7	day 8	day 9
	16	7	5	8	9	16	12	15	13	18	65	91	100	115	127	124	137	139	137
	7	8	11	10	16	19	18	12	14	15	76	94	116	100	93	118	133	79	91
	7	12	5	10	14	11	9	9	9	11	30	38	38	44	37	49	48	79	70
	8	7	5	8	10	9	8	10	10	9	50	55	59	65	65	51	64	27	26
	3	13	5	8	8	10	11	8	10	13	30	36	48	58	61	74	90	78	82
	12	9	5	7	9	7	12	9	8	10	42	37	55	53	56	54	50	50	51
	9	11	11	11	12	6	8	12	5	8	60	46	60	53	57	64	69	28	20

## Sheet: panel f bottom
		training
		day 1	day 2	day 3	day 4	day 5	day 6	day 7	day 8	day 9	day 10
	WT SCR	68.13	43.14	49.25	62.52	81.53	208.47	319.45	403.99	419.57	455.08
	WT RB5	42.65	36.19	61.06	54.39	89.12	190.23	302.62	349.02	370.2	447.06
	zQ175 SCR	67.02	45.62	46.65	72.89	50.75	70.53	73.16	86.6	70.51	69.72
	zQ175 RB5	52.04	60.34	42.85	53.44	65.12	57.05	63	61.94	52.3	65.05
		treatment
		day 1	day 2	day 3	day 4	day 5	day 6	day 7	day 8	day 9
	WT SCR	426	494	529	551	606	632	637	652	625
	WT RB5	696.2	784.67	771.56	796.53	786.86	819.62	786.91	844.4	832.09
	zQ175 SCR	79.44	88.63	81.25	82.51	86.56	92.15	90.83	92.99	83.24
	zQ175 RB5	293.69	300.15	373.09	374.4	384.76	413.69	454.91	338.07	338.07

## Sheet: panel g top 
	WT GFP
	day 1	day 2	day 3	day 4	day 5	day 6	day 7	day 8	day 9	day 10	day 11	day 12	day 13	day 14	day 15	day 16	day 17	day 18	day 19	day 20	day 21	day 22	day 23	day 24	day 25	day 26
	5	6	6	4	10	14	19	19	14	11	15	13	17	20	33	38	51	85	76	74	69	82	115	115	101	101
	7	1	6	4	9	21	23	22	18	16	7	6	6	6	6	11	8	11	19	11	65	73	59	54	65	70
	4	3	2	8	13	12	21	16	16	18	44	75	89	101	92	118	122	123	123	117	120	124	128	108	113	120
	4	2	7	12	7	16	11	16	31	63	47	70	50	88	59	91	104	115	127	148	133	134	128	122	128	127
	4	9	10	25	22	32	36	60	74	79	65	65	70	69	68	67	67	60	56	58	57	59	77	65	44	89
	2	5	7	12	43	52	73	103	96	129	123	119	126	131	126	133	107	121	103	107	99	115	101	75	74	103
	12	1	25	31	38	51	61	90	97	115	146	105	141	164	158	162	167	169	154	168	165	174	185	162	167	165
	3	1	26	39	40	62	68	94	65	84	77	73	81	72	91	82	100	99	98	67	55	74	67	62	75	94
	9	14	14	26	36	79	94	91	100	128	111	102	131	134	130	119	151	150	178	158	151	174	163	156	163	169
	9	2	2	6	14	15	15	15	21	14	42	84	85	89	107	119	122	106	93	75	94	111	94	96	112	99
	WT ERK2 OE
	day 1	day 2	day 3	day 4	day 5	day 6	day 7	day 8	day 9	day 10	day 11	day 12	day 13	day 14	day 15	day 16	day 17	day 18	day 19	day 20	day 21	day 22	day 23	day 24	day 25	day 26
	7	5	3	9	16	12	27	20	45	21	25	56	51	40	38	65	60	56	82	106	69	71	90	67	78	91
	6	5	5	9	9	16	37	38	43	51	86	96	69	127	115	117	130	113	150	145	128	140	142	134	140	105
	4	3	4	8	12	15	13	24	34	44	39	43	41	28	52	42	57	71	85	119	141	98	112	122	122	134
	3	4	6	10	8	10	12	32	41	18	37	51	34	84	81	70	92	94	104	115	131	140	118	143	142	136
	6	6	7	8	9	9	20	24	25	42	45	48	37	55	71	94	84	128	116	112	150	146	152	137	149	166
	4	5	3	9	19	26	31	43	51	68	55	59	69	68	67	67	60	35	43	47	54	47	73	80	79	64
	5	2	4	8	21	29	38	45	64	66	78	87	45	56	48	38	46	65	80	97	87	54	69	55	71	67
	2	6	3	10	12	30	42	56	54	71	85	64	48	78	109	114	122	126	119	99	100	124	118	115	116	117
	2	15	21	26	39	49	65	78	98	87	95	118	152	153	169	173	158	180	190	188	198	208	204	210	203	205
	HdhQ111/+ GFP
	day 1	day 2	day 3	day 4	day 5	day 6	day 7	day 8	day 9	day 10	day 11	day 12	day 13	day 14	day 15	day 16	day 17	day 18	day 19	day 20	day 21	day 22	day 23	day 24	day 25	day 26
	5	10	3	0	1	1	4	2	4	4	6	2	3	7	3	6	3	9	4	7	4	4	8	3	8	2
	3	1	4	0	0	3	1	2	3	1	7	5	4	7	9	5	4	7	3	7	8	11	12	8	8	4
	2	0	10	4	4	2	3	6	5	4	8	9	10	9	15	11	12	20	18	12	12	19	2	14	12	9
	13	0	3	0	0	4	3	1	4	0	7	4	4	4	5	10	4	4	3	6	5	5	4	4	2	1
	14	0	3	3	2	10	43	4	6	3	11	7	6	9	7	8	10	12	17	10	17	7	12	12	9	8
	2	0	3	1	0	7	6	5	21	1	11	9	9	8	9	9	7	6	8	8	7	9	6	8	5	2
	1	0	7	4	5	14	14	3	8	22	18	15	14	16	22	18	22	27	26	29	24	28	44	27	30	20
	5	7	4	2	0	2	1	2	3	0	1	7	4	5	18	17	11	12	18	9	12	15	8	14	6	3
	1	0	2	0	0	2	4	4	0	5	6	3	4	9	6	7	8	4	9	3	4	2	2	3	3	0
	HdhQ111/+ ERK2 OE
	day 1	day 2	day 3	day 4	day 5	day 6	day 7	day 8	day 9	day 10	day 11	day 12	day 13	day 14	day 15	day 16	day 17	day 18	day 19	day 20	day 21	day 22	day 23	day 24	day 25	day 26
	5	3	4	3	5	14	60	35	25	36	20	38	19	32	20	33	35	42	35	34	42	66	64	58	42	57
	15	24	2	11	18	24	20	27	5	27	16	15	34	44	39	32	31	38	24	32	63	62	58	86	72	64
	6	10	84	104	129	81	110	104	121	97	92	111	121	143	131	161	150	169	167	170	180	175	188	191	174	155
	7	0	3	2	8	7	9	16	18	32	12	32	38	43	50	55	60	58	41	51	54	55	43	48	51	67
	1	2	4	3	5	6	2	15	12	24	7	26	34	42	54	45	56	50	42	45	48	53	57	53	62	60
	5	7	8	5	7	5	5	13	33	38	40	54	40	48	53	81	95	104	93	85	91	77	65	100	85	105
	2	4	2	9	7	7	5	17	24	43	56	65	77	94	72	103	97	102	92	108	109	93	82	99	108	116
	5	5	3	7	6	7	10	14	24	39	53	45	70	74	65	74	77	73	81	72	91	82	78	89	77	88

## Sheet: panel g bottom
		day 1	day 2	day 3	day 4	day 5	day 6	day 7	day 8	day 9	day 10	day 11	day 12	day 13	day 14	day 15	day 16	day 17	day 18	day 19	day 20	day 21	day 22	day 23	day 24	day 25	day 26
	WT GFP	51.5	74.5	136	199.5	293	387.5	473.5	529	594.5	667	694.5	754	835	872	905	969.5	1019	1033	1005	995.5	1064	1118.5	1066	1028.5	1089.5	1137
	WT ERK2 OE	45	53.5	76.5	121	170.5	240.5	322.5	407.5	461.5	506.5	583.5	584	617.5	719.5	765	794.5	838.5	918.5	998.5	1043	1043	1053	1070.5	1081.5	1092.5	1085
	HdhQ111/+ GFP	32	28.5	26.5	13	28.5	62	54	18	47	57.5	68	59.5	66	84	92.5	86	91	103.5	98.5	92	96.5	99	95.5	88	66	49
	HdhQ111/+ ERK2 OE	50.5	82.5	127	164.5	168	186	231	251.5	299	316	341	409.5	476.5	502	534	592.5	618.5	605.5	586	637.5	670.5	649	679.5	697.5	691.5	712
