# Supplementary material for: Nuclear ERK1/2 signaling potentiation enhances neuroprotection and cognition via Importinα1/KPNA2
Source: EMBO Mol Med. 2023 Oct 4;15(11):e15984. doi: 10.15252/emmm.202215984 (PMC10630888; doi:10.15252/emmm.202215984)
Supplement: Supplementary file 11 — Source Data for Figure 7 [file EMMM-15-e15984-s005.zip]

Archive with 15 entries (14 files):
- Figure 7/
- Figure 7/FIG_7_-_panel_h.zip
- __MACOSX/Figure 7/._FIG_7_-_panel_h.zip
- Figure 7/Data_fig_7.xlsx
- __MACOSX/Figure 7/._Data_fig_7.xlsx
- Figure 7/FIG_7_-_panel_c.zip
- __MACOSX/Figure 7/._FIG_7_-_panel_c.zip
- Figure 7/FIG_7_-_panel_g.zip
- __MACOSX/Figure 7/._FIG_7_-_panel_g.zip
- Figure 7/FIG_7_-_panel_f.zip
- __MACOSX/Figure 7/._FIG_7_-_panel_f.zip
- Figure 7/FIG_7_-_panel_d.zip
- __MACOSX/Figure 7/._FIG_7_-_panel_d.zip
- Figure 7/FIG_7_-_panel_e.zip
- __MACOSX/Figure 7/._FIG_7_-_panel_e.zip
