# Supplementary material for: Nuclear ERK1/2 signaling potentiation enhances neuroprotection and cognition via Importinα1/KPNA2
Source: EMBO Mol Med. 2023 Oct 4;15(11):e15984. doi: 10.15252/emmm.202215984 (PMC10630888; doi:10.15252/emmm.202215984)
Supplement: Supplementary file 11 — Source Data for Figure 7 [file EMMM-15-e15984-s005.zip › Figure 7/Data_fig_7.xlsx]

## Sheet: panel a
WT SCR	WT RB5	zQ175 SCR	zQ175 RB5
471.194	978.633	416.825	856.304
410.784	809.487	333.007	525.562
422.866	785.323	181.228	496.113
357.279	822.324	434.948	588.992
455.336	931.061	356.416	869.896
447.03	966.551	317.15	712.832
434.948	869.896	283.924	694.709
428.907		265.802

## Sheet: panel b
WT SCR	WT RB5	zQ175 SCR	zQ175 RB5
3570.2	3065.03	3932.66	3384.44
2990.27	3564.16	2519.07	3207.74
2875.49	3080.88	3214.54	4095.76
3914.53	2821.12	3003.86	2899.65
2984.23	2700.3	3860.16	4179.58
3848.08	4011.19	3908.49	3262.11
3316.48	3570.2	2292.54	2917.78
3896.41		3029.1

## Sheet: panel c
WT SCR	WT RB5	zQ175 SCR	zQ175 RB5
0	0	0.493932	0
0	0	0.490608	0.694444
0	0	1.45647	0
0.473027	0.766385	1.13207	0
0.37037	0.337838	0.493332	0
0.387597	0	1.07143	0.245098
0	0.623107	0.526316	0.333333
0.403226		0.813008

## Sheet: panel d
zQ175 SCR	zQ175 RB5
29.7192	27.3421
30.6683	27.7656
27.7349	30.523
27.8427	29.8794
24.7483	28.6427
26.8846	27.559
25.5058	24.3907
30.4072

## Sheet: panel e
WT GFP	WT ERK2 OE	HdhQ111/+ GFP	HdhQ111/+ ERK2 OE
995.623	1349.02	417.958	1770.38
1172.32	1753.38	438.346	2331.05
693.198	2480.56	750.965	2881.53
645.626	1416.98	519.899	1301.45
914.071	2137.36	671.839	3163.57
954.847	1499.02	336.405	1379.6
1046.59	1923.29	1542.71	1321.83
1631.06		1126.2
1236.88		1049.99
1413.58

## Sheet: panel f
WT GFP	WT ERK2 OE	HdhQ111/+ GFP	HdhQ111/+ ERK2 OE
1788.12	2446.58	2192.86	3411.62
2730.51	2947.98	2156.62	2793.18
2365.03	1643.14	1860.61	2688.22
2253.27	2210.99	1606.89	2615.73
2531.16	3111.09	1045.08	3183.58
1624.26	2132.45	2210.99	1733.75
2156.62	2537.2	894.06	2313.68
2555.32		2263.09
2331.8		1467.95
2047.88

## Sheet: panel g
WT GFP	WT ERK2 OE	HdhQ111/+ GFP	HdhQ111/+ ERK2 OE
2.51568	2.82512	3.353	2.07679
2.37332	3.41993	3.24371	2.5301
2.75628	2.07105	5.72184	3.56544
2.26929	2.31469	4.64437	3.17656
1.73775	1.82305	3.3053	2.35842
3.88063	2.45553	4.07716	3.068
2.55912	2.30469	5.35995	3.76325
2.2918		3.67508
2.45903		1.6208
1.88514

## Sheet: panel h
HdhQ111/+ GFP	HdhQ111/+ ERK2 OE
49.0041	27.1874
47.1885	26.5468
46.4937	27.1665
49.0187	25.1902
49.6489	26.5357
41.9905	26.4013
47.1546	26.8176
43.8959
39.7625
